# Supplementary material for: The Clinical Features and Immunological Signature of Cyclospora cayetanensis Co-Infection among People Living with HIV in Ghana
Source: Microorganisms. 2022 Jul 13;10(7):1407. doi: 10.3390/microorganisms10071407 (PMC9316080; doi:10.3390/microorganisms10071407)
Supplement: Supplementary file 1 [file microorganisms-10-01407-s001.zip]

Archive with 1 entries (1 files):
- microorganisms-1772675-supplementary.pdf
